# Supplementary material for: Determinants beyond Both Complementarity and Cleavage Govern MicroR159 Efficacy in Arabidopsis
Source: PLoS Genet. 2014 Mar 13;10(3):e1004232. doi: 10.1371/journal.pgen.1004232 (PMC3953016; doi:10.1371/journal.pgen.1004232)
Supplement: Table S1 — Hybridization free energy comparison for different miR159 and MYB33 variant pairs. (XLSX) [file pgen.1004232.s007.xlsx]

## Sheet: Sheet1
miRNA:Target pair	ΔG hybridization (at 21 celcius)
miR159a:MYB33	-38.7
miR159a0:MYB33	-43.5
miR159a1:MYB33	-38.6
miR159a2:MYB33	-38.2
miR159a:MYB33-0m	-41.3
miR159a:MYB33-1m	-36.5
miR159a:MYB33-2m	-34
