# Supplementary material for: Determinants beyond Both Complementarity and Cleavage Govern MicroR159 Efficacy in Arabidopsis
Source: PLoS Genet. 2014 Mar 13;10(3):e1004232. doi: 10.1371/journal.pgen.1004232 (PMC3953016; doi:10.1371/journal.pgen.1004232)
Supplement: Table S2 — Primer table. (XLSX) [file pgen.1004232.s008.xlsx]

## Sheet: Sheet1
Primer table
Name	Template	Sequence 5'-3'	Purpose
MYB33-F-UC	At5g06100	CCAGATAGCCATACCCCTACG	qRT-PCR of un-cleaved MYB33
MYB33-R	At5g06100	CCTCGGATTTAGTTTGGGATAC	qRT-PCR of total/un-cleaved MYB33/5'RACE of MYB33 cleavage product
Cyclo-FP	At2g29960	TGGACCAGGTGTACTTTAATGG	qRT-PCR of reference gene
Cyclo-RV	At2g29960	CCACTGTCTGCAATTACGACTTTG	qRT-PCR of reference gene
CP1-FP	At3g45310	GGGACTTCGGAGTAATTGTTTTT	qRT-PCR of CP1
CP1-RP	At3g45310	CAAAAGCCTCAGTCCCTTGT	qRT-PCR of CP1
MYB65-FP	At3g11440	GATGATGGTTCCTGATAGCC	qRT-PCR of un-cleaved MYB65
MYB65-RP	At3g11440	AGGCATCAACAGAGTCAAGG	qRT-PCR of un-cleaved MYB65
attB_MYB33_5'	At5g06100	GGGGACAAGTTTGTACAAAAAAGCAGGCT ACAGAGAATCTTGGCAGCTACGTTAGG	MYB33 genomic construct
attB_MYB33_3'	At5g06100	GGGGACCACTTTGTACAAGAAAGCTGGGT GTTTTGACAGAGATGAGCGTGGACTC	MYB33 genomic construct
MYB33-Strep-5'	m/MYB33 genomic entry vector	TGGAGCCATCCGCAGTTCGAAAAATAACGAGCCCGGGAAATCCTCCACTC	Insertion of Strep tag to m/MYB33 genomic entry vectors
MYB33-Strep-3'	m/MYB33 genomic entry vector	TTTTTCGAACTGCGGATGGCTCCAGGGTAGTTCTGTCATTTGACAGACAGGTG	Insertion of Strep tag to m/MYB33 genomic entry vectors
mMYB33-5'	MYB33 genomic entry vector	TCGAATTGCCAAGCTTTCAGTATTCAGAAACAACATTTGACCAGTGGAAGAAATCG	Mutation of MYB33 entry vector to mMYB33 entry vector
mMYB33-3'	MYB33 genomic entry vector	ACTGAAAGCTTGGCAATTCGAGCTTCACTGCCCCATATAAGGGCTTAGAATAAGG	Mutation of MYB33 entry vector to mMYB33 entry vector
mMYB33V1-5'	MYB33 genomic entry vector	AGAGCTCCCTACAATCCAATATTCAGAAACAACATTTGACCAGTGGAAGAAATCG	Mutation of MYB33 entry vector to MYB33-V1 entry vector
mMYB33V1-3'	MYB33 genomic entry vector	ATTGGATTGTAGGGAGCTCTAGCTTCACTGCCCCATATAAGGGCTTAGAATAAGG	Mutation of MYB33 entry vector to MYB33-V1 entry vector
mMYB33V2-5'	MYB33 genomic entry vector	TAGAGCTCCCCACAATCCAATATTCAGAAACAACATTTGACCAGTGGAAGAAATCG	Mutation of MYB33 entry vector to MYB33-V2 entry vector
mMYB33V2-3'	MYB33 genomic entry vector	ATTGGATTGTGGGGAGCTCTAGCTTCACTGCCCCATATAAGGGCTTAGAATAAGG	Mutation of MYB33 entry vector to MYB33-V2 entry vector
mMYB33V0-5'	MYB33 genomic entry vector	TAGAGCTCCCTTCAATCCAATATTCAGAAACAACATTTGACCAGTGGAAGAAATCG	Mutation of MYB33 entry vector to MYB33-V0 entry vector
mMYB33V0-3'	MYB33 genomic entry vector	ATTGGATTGAAGGGAGCTCTA GCTTCACTGCCCCATATAAGGGCTTAGAATAAGG	Mutation of MYB33 entry vector to MYB33-V0 entry vector
SDM-MYB33-F1	MYB33 genomic entry vector	GGGGCAGCACGACTGGAGCTCCCTTCATTCCAATATTCAGAAA	Mutation of MYB33 entry vector to MYB33-FM entry vector (Round 1)
SDM-MYB33-R1	MYB33 genomic entry vector	GAGCTCCAGTCGTGCTGCCCCATATAAGGGCTTAGAATAAGGAA	Mutation of MYB33 entry vector to MYB33-FM entry vector (Round 1)
SDM-MYB33-F2	MYB33 genomic entry vector	CCTTCATTCCAATCAAGTGAGACAACATTTGACCAGTGGAAGAAAT	Mutation of MYB33 entry vector to MYB33-FM entry vector (Round 2)
SDM-MYB33-R2	MYB33 genomic entry vector	TGTTGTCTCACTTGATTGGAATGAAGGGAGCTCCAGTCGTGC	Mutation of MYB33 entry vector to MYB33-FM entry vector (Round 2)
miR159a-5'	AT1G73687	GGGGACAAGTTTGTACAAAAAAGCAGGCTAAAAGGAAAGAGACGCTCTAAAGC	MIR159a entry vector
miR159a-3'	AT1G73687	GGGGACCACTTTGTACAAGAAAGCTGGGTGTAGTCCACCAACCCTTCACG	MIR159a entry vector
miR159a0*-5'	MIR159a entry vector	AGTGGAGCTCCTTAAATTTCAAACATGAGTTGAGCAGGGTAAAG	Mutation of MIR159a entry vector to MIR159a0 entry vector
miR159a0*-3'	MIR159a entry vector	GAAATTTAAGGAGCTCCACTTCCATCGTCAGATCAAGATCTATCG	Mutation of MIR159a entry vector to MIR159a0 entry vector
miR159a0-5'	MIR159a entry vector	TCTTTGGAATGAAGGGAGCTCCACATCTTCTTTCACCTTC	Mutation of MIR159a entry vector to MIR159a0 entry vector
miR159a0-3'	MIR159a entry vector	TCCCTTCATTCCAAAGAAGAGTAAAAGCCATTAAAGGGCAAG	Mutation of MIR159a entry vector to MIR159a0 entry vector
miR159a1*-5'	MIR159a entry vector	AGTGGAGCTCCTTTAATTTCAAACATGAGTTGAGCAGGGTAAAG	Mutation of MIR159a entry vector to MIR159a1 entry vector
miR159a1*-3'	MIR159a entry vector	GAAATTAAAGGAGCTCCACTTCCATCGTCAGATCAAGATCTATCG	Mutation of MIR159a entry vector to MIR159a1 entry vector
miR159a1-5'	MIR159a entry vector	TCTTTGGAATGTAGGGAGCTCCACATCTTCTTTCACCTTC	Mutation of MIR159a entry vector to MIR159a1 entry vector
miR159a1-3'	MIR159a entry vector	TCCCTACATTCCAAAGAAGAGTAAAAGCCATTAAAGGGCAAG	Mutation of MIR159a entry vector to MIR159a1 entry vector
miR159a2*-5'	MIR159a entry vector	AGTGGAGCTCCTATAATTTCAAACATGAGTTGAGCAGGGTAAAG	Mutation of MIR159a entry vector to MIR159a2/a3 entry vector
miR159a2*-3'	MIR159a entry vector	GAAATTATAGGAGCTCCACTTCCATCGTCAGATCAAGATCTATCG	Mutation of MIR159a entry vector to MIR159a2/a3 entry vector
miR159a2-5'	MIR159a entry vector	TCTTTGGAATGTTGGGAGCTCCACATCTTCTTTCACCTTC	Mutation of MIR159a entry vector to MIR159a2 entry vector
miR159a2-3'	MIR159a entry vector	TCCCAACATTCCAAAGAAGAGTAAAAGCCATTAAAGGGCAAG	Mutation of MIR159a entry vector to MIR159a2 entry vector
miR159a3-5'	MIR159a entry vector	TCTTTGGAATCTTGGGAGCTCCACATCTTCTTTCACCTTC	Mutation of MIR159a entry vector to MIR159a3 entry vector
miR159a3-3'	MIR159a entry vector	TCCCAAGATTCCAAAGAAGAGTAAAAGCCATTAAAGGGCAAG	Mutation of MIR159a entry vector to MIR159a3 entry vector
miR159a4*-5'	MIR159a entry vector	AGTGGAGCTCCGATAATTTCAAACATGAGTTGAGCAGGGTAAAG	Mutation of MIR159a entry vector to MIR159a4 entry vector
miR159a4*-3'	MIR159a entry vector	GAAATTATCGGAGCTCCACTTCCATCGTCAGATCAAGATCTATCG	Mutation of MIR159a entry vector to MIR159a4 entry vector
miR159a4-5'	MIR159a entry vector	TCTTTGGAATCTTTGGAGCTCCACATCTTCTTTCACCTTC	Mutation of MIR159a entry vector to MIR159a4 entry vector
miR159a4-3'	MIR159a entry vector	TCCAAAGATTCCAAAGAAGAGTAAAAGCCATTAAAGGGCAAG	Mutation of MIR159a entry vector to MIR159a4 entry vector
MYB33-CS-5'	5'-ligated MYB33	TGGACTGAAGGAGTAGAAATCATT	Quantitation of miR159-guided 3' MYB33 products
MYB33-CS-1-5'	5'-ligated MYB33	TGGACTGAAGGAGTAGAAATTCAT	Quantitation of miR159-guided 3' MYB33 products
MYB33-CS+1-5'	5'-ligated MYB33	TGGACTGAAGGAGTAGAAACATTC	Quantitation of miR159-guided 3' MYB33 products
MYB33-CS+2-5'	5'-ligated MYB33	TGGACTGAAGGAGTAGAAAATTCC	Quantitation of miR159-guided 3' MYB33 products
